# Supplementary material for: Rule-ranking method based on item utility in adaptive rule model
Source: PeerJ Comput Sci. 2022 Jun 28;8:e1013. doi: 10.7717/peerj-cs.1013 (PMC9299285; doi:10.7717/peerj-cs.1013)
Supplement: Supplemental Information 1 — https://www.philippe-fournier-viger.com/spmf/datasets/quantitative/connect.txt [file peerj-cs-08-1013-s001.csv]

1	4	7	10	13	16	19	22	25	28	31
1	4	7	10	13	16	19	22	25	28	31
1	4	7	10	13	16	19	23	25	28	31
1	4	7	10	13	16	19	22	25	28	31
1	5	7	10	13	16	19	22	25	28	31
1	4	7	10	13	16	19	22	25	28	31
2	4	7	10	13	16	19	24	25	28	31
1	4	7	10	13	16	19	24	25	28	31
1	4	7	10	13	16	19	24	26	28	31
1	4	7	10	13	16	19	24	25	28	31
1	5	7	10	13	16	19	24	25	28	31
1	4	7	10	13	16	19	24	25	28	31
1	6	7	10	13	16	19	22	25	28	31
1	6	7	10	13	16	19	22	25	28	31
3	6	7	10	13	16	19	23	25	28	31
1	6	7	10	13	16	19	22	25	28	31
1	6	8	10	13	16	19	22	25	28	31
1	6	7	10	13	16	19	22	25	28	31
3	4	7	10	13	16	19	22	25	28	31
1	4	7	10	13	16	19	22	25	28	31
1	4	7	10	13	16	19	23	25	28	31
1	4	7	10	13	16	19	22	25	28	31
1	5	7	10	13	16	19	22	25	28	31
2	4	7	10	13	16	19	22	25	28	31
1	4	7	10	13	16	19	22	25	28	31
1	4	7	10	13	16	19	22	25	28	31
1	4	7	10	13	16	19	22	25	28	31
1	4	7	10	13	16	19	23	25	28	31
1	4	7	10	13	16	19	22	25	28	31
1	5	7	10	13	16	19	22	25	28	31
1	4	7	10	13	16	19	22	25	28	31
3	4	7	10	13	16	19	22	25	28	31
2	4	7	10	13	16	19	22	25	28	31
1	4	7	10	13	16	19	23	25	28	31
3	4	7	10	13	16	19	22	25	28	31
1	5	7	10	13	16	19	22	25	28	31
1	4	7	10	13	16	19	22	25	28	31
3	4	7	10	13	16	19	24	25	28	31
1	4	7	10	13	16	19	24	25	28	31
3	4	7	10	13	16	19	24	26	28	31
2	4	7	10	13	16	19	24	25	28	31
1	5	7	10	13	16	19	24	25	28	31
2	4	7	10	13	16	19	24	25	28	31
1	4	7	10	13	16	19	22	25	28	31
1	4	7	10	13	16	19	23	25	28	31
1	4	7	10	13	16	19	22	25	28	31
1	5	7	10	13	16	19	22	25	28	31
1	4	7	10	13	16	19	22	25	28	31
3	6	7	10	13	16	19	22	25	28	31
1	6	7	10	13	16	19	22	25	28	31
1	6	7	10	13	16	19	23	25	28	31
2	6	7	10	13	16	19	22	25	28	31
1	6	8	10	13	16	19	22	25	28	31
1	6	7	10	13	16	19	22	25	28	31
1	4	7	10	13	16	19	22	25	28	31
1	4	7	10	13	16	19	23	25	28	31
3	4	7	10	13	16	19	22	25	28	31
1	5	7	10	13	16	19	22	25	28	31
1	4	7	10	13	16	19	22	25	28	31
3	4	7	10	13	16	19	23	26	28	31
3	4	7	10	13	16	19	23	25	28	31
1	5	7	10	13	16	19	23	25	28	31
2	4	7	10	13	16	19	23	25	28	31
1	4	7	10	13	16	19	23	25	28	31
3	4	7	10	13	16	19	23	26	28	31
2	4	7	10	13	16	19	23	25	28	31
1	5	7	10	13	16	19	23	25	28	31
1	4	7	10	13	16	19	23	25	28	31
1	4	7	10	13	16	19	23	25	28	31
1	4	7	10	13	16	19	23	26	28	31
1	5	7	10	13	16	19	23	25	28	31
1	4	7	10	13	16	19	23	25	28	31
1	4	7	10	13	16	19	23	27	28	31
1	4	7	10	13	16	19	23	27	28	31
1	4	7	10	13	16	19	23	27	28	31
1	4	7	10	13	16	19	23	27	29	31
1	4	7	10	13	16	19	23	27	28	31
1	5	7	10	13	16	19	23	27	28	31
1	4	7	10	13	16	19	23	27	28	31
1	4	7	10	13	16	19	23	26	28	31
1	4	7	10	13	16	19	23	25	28	31
1	5	7	10	13	16	19	23	25	28	31
1	4	7	10	13	16	19	23	25	28	31
2	6	7	10	13	16	19	23	26	28	31
2	6	7	10	13	16	19	23	25	28	31
2	6	8	10	13	16	19	23	25	28	31
2	6	7	10	13	16	19	23	25	28	31
3	4	7	10	13	16	19	23	26	28	31
1	5	7	10	13	16	19	23	25	28	31
1	4	7	10	13	16	19	23	25	28	31
1	5	8	10	13	16	19	22	25	28	31
3	5	7	10	13	16	19	22	25	28	31
1	5	7	10	13	16	19	22	25	28	31
1	5	8	10	13	16	19	22	25	28	31
1	5	7	10	13	16	19	22	25	28	31
1	5	7	10	13	16	19	22	25	28	31
1	5	8	10	13	16	19	22	25	28	31
3	5	7	10	13	16	19	24	26	28	31
1	5	8	10	13	16	19	24	25	28	31
1	5	7	10	13	16	19	24	25	28	31
