# Supplementary material for: Rule-ranking method based on item utility in adaptive rule model
Source: PeerJ Comput Sci. 2022 Jun 28;8:e1013. doi: 10.7717/peerj-cs.1013 (PMC9299285; doi:10.7717/peerj-cs.1013)
Supplement: Supplemental Information 2 — https://www.philippe-fournier-viger.com/spmf/datasets/quantitative/foodmart.txt [file peerj-cs-08-1013-s002.csv]

214	763	260
778	195	385	961
12	934	871	328
715	359	282
586	16	898	1368	785	975	1551
151	1299	557
540	1276	1453	1336	128	224	667
1346	803
1147	258
1440	1350	475	1130	308
497	701
1222	354	1502	760	1430	248	774
1234	1505
27	110	1419	610	1065	843	366	1381
638	1347	1191
16	925	1314	1291	216	326	409
646	157	480	657	540	890	1399	284
404	128	544	854
1236	747	1070
1255	1498	1182	573
623	279	895	606
393	942	853	1535
1358	749
892	1003	1086
445	35	851	1520	1483
668	512	1394	1450	867	1471	75	318
1358	388	1324
1108	1551	222	266
130	933	910	1393	1089	1172
1156	973	1522	1432	557	68	390
204	1513
473	1515
1111	329	1531	1455	1272
69	340	356	306
200	337	753	1063	133
1275	227	670	1312	942
622	705	455
1504	761	1017	1394	678	1267	645	1367
902	1397	642	619
536	1351	49
1366	1543	1426	217	727	756
833	24	893	257	1339	1210
398	575	458	808	903	1346
1132	323	778	556	80	1095	1165
1548	633	263	546	1255	1099
127	197	813	110
917	268	657	634	1117
199	1254	378	1447	211	388
1224	149	1403	1487	1237	428	1297
493	376
1294	1483
907	258	1061	624
541	1356	468	844	1273
823	147	617	1179	224
1312	1382
767
554	1342	121	1496	487	398	1080
437	547	631	381	1130	28	1363	887
778	1061	213	56
736	432
349	765	1075	559
969	1291	1468	1352	143	653	682	1325
551	967	1277	761	751
441	884	1526
1208	1357	908	698	914	265	654
1291	1108	99	9	692
1409	1559	696	900	1116	467	856	833
88	410	587	470
27
1423	348	44	127	1436	627	1205
789	672	1022	1531
27	1375	33
536	260	676	986	470
54	149	592	1235	1279	4	299
324	461	877	1187	258	661
1447	598	442	1324	1380	798
914
459	1274	1530
1289	1465	1349	140	650
766	743	1226	922	1006	756	1505	816
1269	354	398	680	1390	820	144
1554	306	1348	1338	955	545
1022	346	816	1377	422	999
586	896
1121	1243	461	1250	29	1403	395	305
289	1134	32
947	1324	608	1197
783	1066	217	61
643	340
257	673	983
406	223	773
1119	31
614	404	620	1529	774	337
362	1138
349	445	888	1531	17	300	595	439
1345	962	553	1368	480
476	1185
1251	1201	1351	488	692	908	259
1045	1382
7	236	279	562	1271	1115
