# Supplementary material for: Rule-ranking method based on item utility in adaptive rule model
Source: PeerJ Comput Sci. 2022 Jun 28;8:e1013. doi: 10.7717/peerj-cs.1013 (PMC9299285; doi:10.7717/peerj-cs.1013)
Supplement: Supplemental Information 3 — https://archive.ics.uci.edu/ml/datasets/Zoo [file peerj-cs-08-1013-s003.csv]

1	0	0	1	0	0	1	1	1	1	0	0	4	0	0	1	1
1	0	0	1	0	0	0	1	1	1	0	0	4	1	0	1	1
0	0	1	0	0	1	1	1	1	0	0	1	0	1	0	0	4
1	0	0	1	0	0	1	1	1	1	0	0	4	0	0	1	1
1	0	0	1	0	0	1	1	1	1	0	0	4	1	0	1	1
1	0	0	1	0	0	0	1	1	1	0	0	4	1	0	1	1
1	0	0	1	0	0	0	1	1	1	0	0	4	1	1	1	1
0	0	1	0	0	1	0	1	1	0	0	1	0	1	1	0	4
0	0	1	0	0	1	1	1	1	0	0	1	0	1	0	0	4
1	0	0	1	0	0	0	1	1	1	0	0	4	0	1	0	1
1	0	0	1	0	0	1	1	1	1	0	0	4	1	0	1	1
0	1	1	0	1	0	0	0	1	1	0	0	2	1	1	0	2
0	0	1	0	0	1	1	1	1	0	0	1	0	1	0	0	4
0	0	1	0	0	0	1	0	0	0	0	0	0	0	0	0	7
0	0	1	0	0	1	1	0	0	0	0	0	4	0	0	0	7
0	0	1	0	0	1	1	0	0	0	0	0	6	0	0	0	7
0	1	1	0	1	0	1	0	1	1	0	0	2	1	0	0	2
1	0	0	1	0	0	0	1	1	1	0	0	4	1	0	1	1
0	0	1	0	0	1	1	1	1	0	0	1	0	1	0	1	4
0	0	0	1	0	1	1	1	1	1	0	1	0	1	0	1	1
0	1	1	0	1	0	0	0	1	1	0	0	2	1	1	0	2
0	1	1	0	1	1	0	0	1	1	0	0	2	1	0	0	2
1	0	0	1	0	0	0	1	1	1	0	0	4	1	0	1	1
0	1	1	0	1	0	0	0	1	1	0	0	2	1	0	1	2
0	0	1	0	0	0	0	0	0	1	0	0	6	0	0	0	6
0	0	1	0	0	1	1	1	1	1	0	0	4	0	0	0	5
0	0	1	0	0	1	1	1	1	1	1	0	4	0	0	0	5
1	0	0	1	1	0	0	1	1	1	0	0	2	1	0	0	1
1	0	0	1	0	0	0	1	1	1	0	0	4	1	0	1	1
1	0	0	1	0	0	1	1	1	1	0	0	2	0	1	1	1
0	0	1	0	1	0	0	0	0	1	0	0	6	0	0	0	6
1	0	0	1	0	0	0	1	1	1	0	0	4	1	1	1	1
1	0	0	1	0	0	0	1	1	1	0	0	2	0	0	1	1
0	1	1	0	1	1	1	0	1	1	0	0	2	1	0	0	2
0	0	1	0	0	1	0	1	1	0	0	1	0	1	0	0	4
1	0	0	1	0	0	0	1	1	1	0	0	4	1	1	0	1
1	0	0	1	0	0	0	1	1	1	0	0	4	1	0	0	1
0	1	1	0	1	0	1	0	1	1	0	0	2	1	0	0	2
0	0	1	0	0	1	1	1	1	0	0	1	0	1	0	0	4
1	0	1	0	1	0	0	0	0	1	1	0	6	0	1	0	6
1	0	1	0	1	0	0	0	0	1	0	0	6	0	0	0	6
0	1	1	0	0	0	1	0	1	1	0	0	2	1	0	0	2
0	0	1	0	1	0	1	0	0	1	0	0	6	0	0	0	6
0	1	1	0	1	0	0	0	1	1	0	0	2	1	0	0	2
1	0	0	1	0	0	1	1	1	1	0	0	4	1	0	1	1
1	0	0	1	0	0	1	1	1	1	0	0	4	1	0	1	1
0	0	1	0	0	1	1	0	0	0	0	0	6	0	0	0	7
1	0	0	1	0	0	1	1	1	1	0	0	4	1	0	1	1
1	0	0	1	0	1	1	1	1	1	0	0	4	1	0	1	1
1	0	0	1	0	0	1	1	1	1	0	0	4	1	0	0	1
1	0	0	1	0	0	1	1	1	1	0	0	4	1	0	1	1
1	0	1	0	1	0	0	0	0	1	0	0	6	0	0	0	6
0	0	1	0	0	1	1	1	1	1	0	0	4	1	0	0	5
0	0	1	0	0	1	1	0	0	0	0	0	8	0	0	1	7
1	0	0	1	0	0	1	1	1	1	0	0	4	1	0	0	1
1	0	0	1	0	0	0	1	1	1	0	0	4	1	0	1	1
0	1	1	0	0	0	0	0	1	1	0	0	2	1	0	1	2
0	1	1	0	1	0	0	0	1	1	0	0	2	1	1	0	2
0	1	1	0	0	1	1	0	1	1	0	0	2	1	0	1	2
0	1	1	0	1	0	0	0	1	1	0	0	2	1	0	0	2
0	0	1	0	0	1	1	1	1	0	0	1	0	1	0	1	4
0	0	1	0	0	1	1	1	1	0	0	1	0	1	0	0	4
0	0	1	0	0	0	1	1	1	1	1	0	0	1	0	0	3
1	0	1	1	0	1	1	0	1	1	0	0	4	1	0	1	1
1	0	0	1	0	0	1	1	1	1	0	0	4	1	0	1	1
1	0	0	1	0	0	0	1	1	1	0	0	4	1	1	1	1
0	0	0	1	0	1	1	1	1	1	0	1	0	1	0	1	1
1	0	0	1	0	0	1	1	1	1	0	0	4	1	0	1	1
1	0	0	1	0	0	1	1	1	1	0	0	4	1	1	1	1
1	0	0	1	0	0	1	1	1	1	0	0	4	1	0	1	1
1	0	0	1	0	0	0	1	1	1	0	0	4	1	1	1	1
0	1	1	0	0	0	1	0	1	1	0	0	2	1	0	1	2
0	0	0	0	0	0	1	0	0	1	1	0	8	1	0	0	7
0	0	1	0	0	1	0	1	1	0	0	1	0	1	0	0	4
1	0	0	1	0	1	1	1	1	1	0	1	0	0	0	1	1
1	0	0	1	0	1	1	1	1	1	0	1	2	1	0	1	1
0	0	0	0	0	1	1	1	1	0	1	0	0	1	0	0	3
0	0	1	0	0	1	1	0	0	0	1	0	0	0	0	0	7
0	1	1	0	1	1	1	0	1	1	0	0	2	1	0	0	2
0	1	1	0	1	1	1	0	1	1	0	0	2	1	0	0	2
0	0	1	0	0	0	1	1	1	1	0	0	0	1	0	0	3
0	0	1	0	0	0	0	0	0	1	0	0	0	0	0	0	7
0	0	1	0	0	1	0	1	1	0	0	1	0	1	0	0	4
0	1	1	0	1	0	0	0	1	1	0	0	2	1	0	0	2
1	0	0	1	0	0	0	1	1	1	0	0	2	1	0	0	1
0	0	1	0	0	1	1	0	0	0	0	0	5	0	0	0	7
0	0	1	0	0	1	1	1	1	0	1	1	0	1	0	1	4
0	1	1	0	1	1	0	0	1	1	0	0	2	1	0	1	2
0	0	1	0	0	0	0	0	0	1	0	0	6	0	0	0	6
0	0	1	0	0	1	0	1	1	1	0	0	4	0	0	0	5
0	0	1	0	0	0	0	0	1	1	0	0	4	1	0	1	3
0	0	1	0	0	0	1	1	1	1	0	0	4	1	0	0	3
0	0	1	0	0	1	1	1	1	0	0	1	0	1	0	1	4
1	0	0	1	1	0	0	1	1	1	0	0	2	1	0	0	1
1	0	0	1	0	0	0	1	1	1	0	0	4	1	0	0	1
0	1	1	0	1	0	1	0	1	1	0	0	2	1	0	1	2
1	0	0	1	0	0	0	1	1	1	0	0	2	1	0	1	1
1	0	1	0	1	0	0	0	0	1	1	0	6	0	0	0	6
1	0	0	1	0	0	1	1	1	1	0	0	4	1	0	1	1
0	0	1	0	0	0	0	0	0	1	0	0	0	0	0	0	7
0	1	1	0	1	0	0	0	1	1	0	0	2	1	0	0	2
