# Supplementary material for: Rule-ranking method based on item utility in adaptive rule model
Source: PeerJ Comput Sci. 2022 Jun 28;8:e1013. doi: 10.7717/peerj-cs.1013 (PMC9299285; doi:10.7717/peerj-cs.1013)
Supplement: Supplemental Information 4 — The Retail Transaction Data was taken from a shop in Nganjuk, East Java. [file peerj-cs-08-1013-s004.csv]

1
2	4
2	4	4
2	4
4	5	3	2
77	99	98
86	87
185	182	192
173	185
234	232	18
58	196
195
233	89	86
250	247
95
95
180	182
99	151
62	76
201
176
241	182	198	187	192
222	185
185
70	15
172
234	198
219
182	202	239	199	95
196	176	187	192	180
90	88	99	225
176	180	198	236	244
222	115
91
240
243	241	242
253
182
244	241
120
240	236	237
242	238	239	237
235
25	30	7	62	61	65
93	102
235
183
212	208
244	84
137
192	116
235
238
59	58	72	58
241	237
207	203	202	209	211	200	212	210	215	223	222	214	204
265	245
218	96
143	134	135
234
195
198	180	110
95	99	57
55
72	71	97
238	236
241	187	238	242	246	247	249
99	102
182	262
95	234	233
57
247	249	246
