# Supplementary material for: Rule-ranking method based on item utility in adaptive rule model
Source: PeerJ Comput Sci. 2022 Jun 28;8:e1013. doi: 10.7717/peerj-cs.1013 (PMC9299285; doi:10.7717/peerj-cs.1013)
Supplement: Supplemental Information 5 — This transaction data was taken from a cafe in Bandung, West Java. [file peerj-cs-08-1013-s005.csv]

ice americano	ice chocolate
vietnam drip	ice chocolate	vietnam drip	orange squash
ice americano	yakult mixed mango
hot chocolate	ice chocolate
smothies strawberry	ice chocolate	smothies mango
vietnam drip	ice chocolate
cappucino	smothies strawberry
vietnam drip	creamy coffee ice
americano	ice americano
cappucino	ice chocolate
virgin red	vietnam drip	ice chocolate
yakult mixed lemon	virgin red
black lemon coffee	ice chocolate
creamy coffee ice	americano
ice americano	yakult mixed mango
vietnam drip	hot chocolate	smothies mango
ice caffe late	smothies mango
smothies strawberry	hot caffe late	ice caffe late
virgin red	orange squash
smothies mango	cappucino	americano
creamy coffee ice	vietnam drip
black lemon coffee	creamy coffee ice
hot caffe late	yakult mixed lemon
coffee beer	yakult mixed mango	smothies mango	ice caffe late
ice chocolate	lemon squash
ice chocolate	smothies orange	yakult mixed mango
hot chocolate	americano
vietnam drip	americano	creamy coffee hot
smothies mango	lemon squash	americano	virgin red	cappucino	hot chocolate
hot chocolate	hot caffe late
smothies mango	orange squash
smothies mango	orange squash
orange squash	smothies mango
lemon squash	hot caffe late
ice caffe late	vietnam drip
creamy coffee ice	ice chocolate
smothies strawberry	creamy coffee ice	americano
hot caffe late	ice chocolate	creamy coffee ice
hot chocolate	creamy coffee ice
creamy coffee ice	yakult mixed mango
ice caffe late	aroma tea	vietnam drip
smothies orange	smothies lemon
ice caffe late	smothies strawberry
cappucino	smothies mango	lemon squash	smothies strawberry
ice chocolate	virgin red
americano	creamy coffee hot
creamy coffee hot	hot chocolate	aroma tea	smothies mango
hot chocolate	virgin red
ice chocolate	orange squash	aroma tea	americano	creamy coffee ice
americano	virgin red	hot caffe late
creamy coffee ice	creamy coffee hot	ice chocolate
