# Supplementary material for: Rule-ranking method based on item utility in adaptive rule model
Source: PeerJ Comput Sci. 2022 Jun 28;8:e1013. doi: 10.7717/peerj-cs.1013 (PMC9299285; doi:10.7717/peerj-cs.1013)
Supplement: Supplemental Information 6 [file peerj-cs-08-1013-s006.csv]

beer	rice	apple	chicken
beer	rice	apple
beer	apple
mango	apple
beer	rice	milk	chicken
beer	rice	milk
beer	milk
mango	milk
