# Supplementary material for: Rule-ranking method based on item utility in adaptive rule model
Source: PeerJ Comput Sci. 2022 Jun 28;8:e1013. doi: 10.7717/peerj-cs.1013 (PMC9299285; doi:10.7717/peerj-cs.1013)
Supplement: Supplemental Information 7 [file peerj-cs-08-1013-s007.ipynb]

# %% [code]
import sys

from itertools import chain, combinations
from collections import defaultdict
from optparse import OptionParser

# from apriori import (
#     getItemSetTransactionList,
#     dataFromFile,
#     joinSet,
#     printResults,
#     returnItemsWithMinSupport,
#     runApriori,
#     subsets,
# )


itemresult = set()
freqSet = defaultdict(int)
freqSet2 = defaultdict(int)
utilSet = defaultdict(int)
utilSet2 = defaultdict(int)

freqitemset=[]
freqitemset2=[]
largeSet = dict()
minConfidence=0.5

#### from collections import defaultdict
def dataFromFile(fname):
    """Function which reads from the file and yields a generator"""
    with open(fname, "r") as file_iter:
        for line in file_iter:
            line = line.strip().rstrip(",")  # Remove trailing comma
            record = frozenset(line.split(","))
            yield record
            


def getItemSetTransactionList(data_iterator):
    transactionList = list()
    itemSet = set()
    for record in data_iterator:
        transaction = frozenset(record)
        transactionList.append(transaction)
        for item in transaction:
            itemSet.add(frozenset([item]))  # Generate 1-itemSets
    return itemSet, transactionList

def getminsup(itemSet,transactionList):
    for item in itemSet:
#         print(item)
        for transaction in transactionList:
            if item.issubset(transaction):
                freqSet[item] += 1
#                 print(freqSet)
    
    sum=0  
    for item, count in freqSet.items():
        support = float(count) / float(len(transactionList))
#         print(support)
#         print(utilSet)
        ut=utilSet[item]
        utility1=support*ut
        sum=sum+utility1
        utilSet2[item]=utility1
#         print(utilSet2)
    aveutil=sum/len(itemSet)
#     print(aveutil)
    minsup=aveutil/len(transactionList)
#     print(minsup)

    return minsup


def getfreqitem2(itemSet,transactionList,minimumSupport,freqSet,k):
    _itemSet=set()
    localSet = defaultdict(int)
    for item in itemSet:
#         print("item")
#         print(item)
        for transaction in transactionList:
            if item.issubset(transaction):
                freqSet[item] += 1
                localSet[item] += 1
#                 print(localSet)
    
    sum=0  
    for item, count in localSet.items():
        support = float(count) / float(len(transactionList))
        ut=0
        for item1,util in utilSet.items():
            if(item1.issubset(item)):
                ut=ut+float(util)
        averageutil=ut/k
#         print(averageutil)
        utility1=support*averageutil
#         print(utility1)
        utilSet2[item]=utility1
#     print("utilset",utilSet2)
#     print("localset",localSet)
    
    for item in itemSet:
#         print(item)
#         print(utilSet2[item])
        if(utilSet2[item])>=minimumSupport:
            _itemSet.add(item)
    return _itemSet


def subsets(arr):
    """ Returns non empty subsets of arr"""
    return chain(*[combinations(arr, i + 1) for i, a in enumerate(arr)])

def joinSet(itemSet, length):
    """Join a set with itself and returns the n-element itemsets"""
    itemSet=frozenset(itemSet)
    return set(
        [i.union(j) for i in itemSet for j in itemSet if len(i.union(j)) == length]
    )

def getSupport(item):
        """local function which Returns the support of an item"""
        return float(utilSet2[item])


inFile = dataFromFile("foodmart2.csv")
itemSet, transactionList = getItemSetTransactionList(inFile)
print("------ITEMSET--------------")
print(itemSet)
print("---------------TRANSACTION LIST----------------")
print(transactionList)

utilSet[frozenset({'1426'})]=786
utilSet[frozenset({'1346'})]=318
utilSet[frozenset({'1394'})]=730
utilSet[frozenset({'222'})]=676
utilSet[frozenset({'668'})]=49
utilSet[frozenset({'763'})]=751
utilSet[frozenset({'385'})]=806
utilSet[frozenset({'1130'})]=285
utilSet[frozenset({'473'})]=853
utilSet[frozenset({'1254'})]=916
utilSet[frozenset({'200'})]=444
utilSet[frozenset({'404'})]=123
utilSet[frozenset({'1070'})]=317
utilSet[frozenset({'645'})]=549
utilSet[frozenset({'760'})]=283
utilSet[frozenset({'619'})]=303
utilSet[frozenset({'1430'})]=947
utilSet[frozenset({'329'})]=374
utilSet[frozenset({'678'})]=268
utilSet[frozenset({'257'})]=396
utilSet[frozenset({'910'})]=144
utilSet[frozenset({'1108'})]=194
utilSet[frozenset({'1522'})]=436
utilSet[frozenset({'1350'})]=501
utilSet[frozenset({'761'})]=477
utilSet[frozenset({'1351'})]=869
utilSet[frozenset({'853'})]=442
utilSet[frozenset({'623'})]=286
utilSet[frozenset({'512'})]=736
utilSet[frozenset({'258'})]=27
utilSet[frozenset({'833'})]=759
utilSet[frozenset({'328'})]=237
utilSet[frozenset({'557'})]=858
utilSet[frozenset({'540'})]=334
utilSet[frozenset({'1368'})]=892
utilSet[frozenset({'1111'})]=42
utilSet[frozenset({'279'})]=538
utilSet[frozenset({'1275'})]=258
utilSet[frozenset({'204'})]=254
utilSet[frozenset({'1381'})]=772
utilSet[frozenset({'1498'})]=345
utilSet[frozenset({'214'})]=595
utilSet[frozenset({'813'})]=771
utilSet[frozenset({'1314'})]=13
utilSet[frozenset({'1224'})]=450
utilSet[frozenset({'622'})]=929
utilSet[frozenset({'266'})]=479
utilSet[frozenset({'128'})]=97
utilSet[frozenset({'867'})]=42
utilSet[frozenset({'753'})]=822
utilSet[frozenset({'260'})]=872
utilSet[frozenset({'268'})]=165
utilSet[frozenset({'49'})]=616
utilSet[frozenset({'1543'})]=377
utilSet[frozenset({'1276'})]=169
utilSet[frozenset({'1132'})]=897
utilSet[frozenset({'610'})]=752
utilSet[frozenset({'544'})]=588
utilSet[frozenset({'778'})]=952
utilSet[frozenset({'1236'})]=649
utilSet[frozenset({'1366'})]=552
utilSet[frozenset({'197'})]=405
utilSet[frozenset({'151'})]=681
utilSet[frozenset({'747'})]=774
utilSet[frozenset({'497'})]=780
utilSet[frozenset({'458'})]=904
utilSet[frozenset({'390'})]=522
utilSet[frozenset({'1455'})]=663
utilSet[frozenset({'705'})]=966
utilSet[frozenset({'1324'})]=429
utilSet[frozenset({'756'})]=550
utilSet[frozenset({'130'})]=865
utilSet[frozenset({'455'})]=121
utilSet[frozenset({'480'})]=764
utilSet[frozenset({'1063'})]=103
utilSet[frozenset({'973'})]=738
utilSet[frozenset({'1191'})]=964
utilSet[frozenset({'934'})]=634
utilSet[frozenset({'895'})]=675
utilSet[frozenset({'871'})]=429
utilSet[frozenset({'1117'})]=970
utilSet[frozenset({'1520'})]=895
utilSet[frozenset({'975'})]=154
utilSet[frozenset({'1234'})]=29
utilSet[frozenset({'1267'})]=698
utilSet[frozenset({'1403'})]=417
utilSet[frozenset({'263'})]=757
utilSet[frozenset({'133'})]=827
utilSet[frozenset({'149'})]=493
utilSet[frozenset({'1505'})]=430
utilSet[frozenset({'12'})]=203
utilSet[frozenset({'749'})]=388
utilSet[frozenset({'337'})]=833
utilSet[frozenset({'546'})]=98
utilSet[frozenset({'646'})]=32
utilSet[frozenset({'199'})]=956
utilSet[frozenset({'670'})]=844
utilSet[frozenset({'445'})]=186
utilSet[frozenset({'1450'})]=2
utilSet[frozenset({'925'})]=382
utilSet[frozenset({'1222'})]=163
utilSet[frozenset({'808'})]=720
utilSet[frozenset({'326'})]=49
utilSet[frozenset({'216'})]=152
utilSet[frozenset({'75'})]=567
utilSet[frozenset({'1419'})]=673
utilSet[frozenset({'1156'})]=214
utilSet[frozenset({'633'})]=708
utilSet[frozenset({'1237'})]=836
utilSet[frozenset({'1065'})]=279
utilSet[frozenset({'475'})]=780
utilSet[frozenset({'1397'})]=301
utilSet[frozenset({'890'})]=271
utilSet[frozenset({'1003'})]=722
utilSet[frozenset({'851'})]=305
utilSet[frozenset({'393'})]=517
utilSet[frozenset({'398'})]=362
utilSet[frozenset({'715'})]=532
utilSet[frozenset({'68'})]=43
utilSet[frozenset({'376'})]=417
utilSet[frozenset({'1165'})]=297
utilSet[frozenset({'388'})]=236
utilSet[frozenset({'1447'})]=145
utilSet[frozenset({'1551'})]=513
utilSet[frozenset({'378'})]=442
utilSet[frozenset({'323'})]=347
utilSet[frozenset({'493'})]=339
utilSet[frozenset({'536'})]=776
utilSet[frozenset({'917'})]=527
utilSet[frozenset({'903'})]=586
utilSet[frozenset({'35'})]=675
utilSet[frozenset({'893'})]=517
utilSet[frozenset({'224'})]=525
utilSet[frozenset({'1358'})]=812
utilSet[frozenset({'282'})]=984
utilSet[frozenset({'1471'})]=809
utilSet[frozenset({'657'})]=986
utilSet[frozenset({'1483'})]=240
utilSet[frozenset({'80'})]=826
utilSet[frozenset({'211'})]=62
utilSet[frozenset({'1255'})]=991
utilSet[frozenset({'359'})]=235
utilSet[frozenset({'1440'})]=368
utilSet[frozenset({'1095'})]=281
utilSet[frozenset({'634'})]=254
utilSet[frozenset({'1453'})]=467
utilSet[frozenset({'727'})]=997
utilSet[frozenset({'157'})]=281
utilSet[frozenset({'785'})]=351
utilSet[frozenset({'284'})]=55
utilSet[frozenset({'1089'})]=861
utilSet[frozenset({'638'})]=253
utilSet[frozenset({'902'})]=488
utilSet[frozenset({'774'})]=836
utilSet[frozenset({'409'})]=547
utilSet[frozenset({'803'})]=898
utilSet[frozenset({'1548'})]=630
utilSet[frozenset({'1515'})]=208
utilSet[frozenset({'701'})]=397
utilSet[frozenset({'1312'})]=686
utilSet[frozenset({'1502'})]=13
utilSet[frozenset({'1086'})]=110
utilSet[frozenset({'1504'})]=923
utilSet[frozenset({'606'})]=51
utilSet[frozenset({'586'})]=985
utilSet[frozenset({'1291'})]=355
utilSet[frozenset({'195'})]=348
utilSet[frozenset({'306'})]=318
utilSet[frozenset({'1399'})]=413
utilSet[frozenset({'575'})]=902
utilSet[frozenset({'961'})]=750
utilSet[frozenset({'354'})]=550
utilSet[frozenset({'1339'})]=353
utilSet[frozenset({'227'})]=979
utilSet[frozenset({'1336'})]=120
utilSet[frozenset({'1487'})]=305
utilSet[frozenset({'1017'})]=303
utilSet[frozenset({'854'})]=968
utilSet[frozenset({'1347'})]=731
utilSet[frozenset({'1210'})]=704
utilSet[frozenset({'556'})]=182
utilSet[frozenset({'942'})]=192
utilSet[frozenset({'24'})]=10
utilSet[frozenset({'127'})]=69
utilSet[frozenset({'1272'})]=271
utilSet[frozenset({'892'})]=820
utilSet[frozenset({'1297'})]=377
utilSet[frozenset({'110'})]=198
utilSet[frozenset({'1367'})]=343
utilSet[frozenset({'366'})]=494
utilSet[frozenset({'898'})]=638
utilSet[frozenset({'642'})]=899
utilSet[frozenset({'573'})]=950
utilSet[frozenset({'27'})]=398
utilSet[frozenset({'428'})]=430
utilSet[frozenset({'1299'})]=255
utilSet[frozenset({'1099'})]=82
utilSet[frozenset({'308'})]=905
utilSet[frozenset({'1182'})]=352
utilSet[frozenset({'69'})]=157
utilSet[frozenset({'356'})]=969
utilSet[frozenset({'933'})]=108
utilSet[frozenset({'340'})]=388
utilSet[frozenset({'1393'})]=158
utilSet[frozenset({'667'})]=280
utilSet[frozenset({'1147'})]=780
utilSet[frozenset({'1432'})]=990
utilSet[frozenset({'1172'})]=708
utilSet[frozenset({'318'})]=928
utilSet[frozenset({'248'})]=550
utilSet[frozenset({'1513'})]=601
utilSet[frozenset({'217'})]=747
utilSet[frozenset({'1535'})]=91
utilSet[frozenset({'16'})]=384
utilSet[frozenset({'843'})]=354
utilSet[frozenset({'1531'})]=474
print(len(itemSet))
largeSet = dict()
# #     # Global dictionary which stores (key=n-itemSets,value=support)
# #     # which satisfy minSupport

assocRules = dict()
# #     # Dictionary which stores Association Rules
minsup=getminsup(itemSet,transactionList)
print("MINIMUM SUPPORT",minsup)
oneCSet = getfreqitem2(itemSet, transactionList, minsup,freqSet,1)
print(oneCSet)

currentLSet = oneCSet
k = 2
while currentLSet != set([]):
    largeSet[k - 1] = currentLSet
    currentLSet = joinSet(currentLSet, k)
#     print(currentLSet)
    currentCSet = getfreqitem2(
        currentLSet, transactionList, minsup,freqSet,k
    )
    currentLSet = currentCSet
#     print(currentLSet)
    k = k + 1

    
# # # print(largeSet)
       
toRetItems = []
for key, value in largeSet.items():
    toRetItems.extend([(tuple(item), getSupport(item)) for item in value])

toRetRules = []
for key, value in list(largeSet.items())[1:]:
    for item in value:
        _subsets = map(frozenset, [x for x in subsets(item)])
        for element in _subsets:
            remain = item.difference(element)
            if len(remain) > 0:
                confidence = getSupport(item) / getSupport(element)
                if confidence >= minConfidence:
                    lift=confidence/getSupport(remain)
                    toRetRules.append(((tuple(element), tuple(remain)), confidence,lift))

print("\n------------------------ FREQUENT ITEMSET:")
"""prints the generated itemsets sorted by support and the confidence rules sorted by confidence"""
for item, support in sorted(toRetItems, key=lambda x: x[1]):
    print("item: %s , %.3f" % (str(item), support))

print(len(toRetItems))

print("Jumlah Rule: ",len(toRetRules))

# from operator import itemgetter
# res = sorted(toRetRules, key = itemgetter(1),reverse=True)
# # print(str(res))
# print("\n------------------------ RULES:")
# for rule, confidence,lift in (res):
#     pre, post = rule
#     print("Rule: %s ==> %s , %.3f, %.3f" % (str(pre), str(post), confidence,lift))


# for rule, confidence in sorted(toRetRules, key=lambda x: x[1]):
#     pre, post = rule
#     print("Rule: %s ==> %s , %.3f" % (str(pre), str(post), confidence))

# %% [code]
